# Supplementary material for: Clinical trials to go green–A sustainable argument for decentralised digital clinical trials
Source: PLOS Digit Health. 2023 Oct 24;2(10):e0000366. doi: 10.1371/journal.pdig.0000366 (PMC10597501; doi:10.1371/journal.pdig.0000366)
Supplement: S1 File — (XLSX) [file pdig.0000366.s001.xlsx]

## Sheet: Tabelle1
	Supporting Information
	This document provides supportin information pertaining to the manuscript “Clinical trials to go green - a sustainable argument for decentralised digital clinical trials”
	Abbreviations
	CRF	case report form
	DDCT	decentralised digital clinical trial
	eCRF	electronic case report form
	FU	follow up
	ICF	informed consent form
	ISF	investigator site file
	T	time point
	TMF	trial master file
	Number of pages				study characteristics
	ISF	370			Number of patients	200
	TMF	600			centres	10
	ICF	26			Visits to each study centre (initiation, monitoring, close-out)	5
	CRF - T0	12			total number of CRFs	2000
	CRF - T2	8			factor dropout	0.75
	CRF- T3,T4	13			total number of pages (ISF, TMF, CRFs)	164800
	CRF - FU1	8
	CRF - FU2	8
	CRF -FU3	8
	CRF -FU4	8
	CRF -FU5	8
	CRF -FU6	8
	Total per participant	107
					consumption per sheet of paper
	Mailing of files				paper thickness [m]	0.0001
	CO2 required for 1 letter [kg]	0.02			wood [kg]	0.0149488
	number of letters sent to each participant	1			water [l]	0.251226
	Total number of letters send to participants	2000			energy [kwH]	0.0648648
	CO2 for all letters [kg]	40			CO2 [kg]	0.00484989
	Consumption digital CRF / electronic reading / Emails / video conferences / server
		CO2 [kg]	energy [kwh]
	reading 1 h Notebook PC	0.02759
	reading 1 h Standard PC	0.0496
	reading 1h High Perf. PC	0.09842
	reading 1 min Notebook PC	0.000459833
	reading 1 min Standard PC	0.000826667
	reading 1min High Perf. PC	0.00164033
	1 Email [kg CO2]	0.01
	1h Video conference [kg CO2]	0.01
	1h servertime	0.0194	0.04
	Server per day	0.4656	0.96
	2 years server time	339.888	700.8
	Energy/resources required for traditional clinical trial				Energy/resources required for DDCT
	all pages stacked [m]	16.48				CO2 [kg]
	wood required for the paper [kg]	2463.57			filling eCRFS	75.7805
	water required for the paper [l]	41402.1			12 emails to each participant (1 for each timepoint + 3 reminders)	0.12
	energy required for the paper [kwH]	10689.7			1 hour of video conference with each center	0.5
	CO2 for the paper [kg]	799.262			1 hour video conference with each participant	20
	CO2 for visits to the study centres [kg]	3808.01			0,5h of work in digital study platform (creating a new case, monitoring etc.)	49.6
	CO2 for the travel of participants	237.38			server time time to operate the software and save the data for 2 years	339.888
	CO2 for mailing [kg]	40			CO2 total DDCT [kg]	485.889
	CO2 total classical study [kg]	4884.65
	Full DDCT				Hybrid study scenario 1 (patients visitng study centres)			Hybrid study scenario 2 - DCT with digital Monitoring, only 2 visits
	CO2 total classical study [kg]	4884.65			CO2 total classical study [kg]	4884.65		CO2 total classical study [kg]	4884.65
	CO2 total DDCT [kg]	485.889			CO2 total Hybrid study scenario 1 [kg]	703.269		CO2 total Hybrid study scenario 2 [kg]	2150.69
	Factor saved CO2	10.053			Factor saved CO2	6.94564		Factor saved CO2	2.2712
	Trees required to grow for 1 y to compensate for it	219.938			Trees required to grow for 1 y to compensate for it	209.069		Trees required to grow for 1 y to compensate for it	136.698
	Saved CO2 [kg]	4398.76			Saved CO2 [kg]	4181.38		Saved CO2 [kg]	2733.96
	Saved CO2 in %	90.0528			Saved CO2 in %	85.6025		Saved CO2 in %	55.9704
